# Supplementary material for: A recurrent de novo missense mutation in COL1A1 causes osteogenesis imperfecta type II and preterm delivery in Normande cattle
Source: Genet Sel Evol. 2024 May 21;56:39. doi: 10.1186/s12711-024-00909-3 (PMC11107018; doi:10.1186/s12711-024-00909-3)
Supplement: Supplementary file 3 — Additional file 3: Table S3. Extract from 243 vertebrate orthologs around the bovine COL1A1 p.D1412N substitution ± 20 amino acids. The complete protein sequences were obtained from Ensembl release 110 (www.ensembl.org/) and aligned using CLUSTALW (https://www.genome.jp/tools-bin/clustalw). [file 12711_2024_909_MOESM3_ESM.xlsx]

## Sheet: S1
Table S1. Information on the Normand "corkscrew" calves sired by Ly and reported to the ONAB. AI: Artificial insemination. "Days preterm" refers to how early calves were born compared to the breed average gestation length of 284 days. The necropsied case is highlighted in bold.
ID	Sexe	Birth_date (dd/mm/yyyy)	Dam's_calving_rank	AI_date (dd/mm/yyyy)	Gestation_length	Days_preterm	Herd	Declarant	Comment of the declarant	Tissue_sampled
Case1	M	2017-10-19	2	2017-02-02	259	25	Farm1	Person1	Aborted calf with twisted limbs	ear biopsy
Case2	M	2018-03-22	1	2017-07-17	248	36	Farm2	Person1	Second case of aborted calf from the same sire (Ly) with limbs twisted in different directions, resembling a corkscrew	ear biopsy
Case3	F	2018-04-04	4	2017-08-05	242	42	Farm2	Person1	Another case of abortion and "corkscrew" calf sired by Ly	ear biopsy
Case4	M	2018-04-14	2	2017-08-08	249	35	Farm3	Person1	Another case of abortion and "corkscrew" calf sired by Ly	ear biopsy
Case5	F	2018-04-21	2	2017-08-18	246	38	Farm4	Person2	Abortion; calf showing limb deformities	ear biopsy
Case6	F	2018-06-15	1	2017-09-30	258	26	Farm5	Person3	Calf born prematurely with malformations of the limbs and skeleton	ear biopsy
Case7	M	2018-07-20	1	2017-11-09	253	31	Farm6	Person4	Aborted calf with short and distorted limbs	ear biopsy
Case8	F	2018-08-05	3	2017-11-28	250	34	Farm6	Person4	Second case in two weeks of aborted calf with short and distorted limbs sired by the same bull	ear biopsy
Case9	M	2018-08-09	1	2017-11-22	260	24	Farm7	Person5	Premature calf with short and twisted limbs; lived only a few minutes / suspicion of "corkscrew" calf defect	ear biopsy
Case10	M	2018-08-21	7	2017-12-13	251	33	Farm8	Person2	Abortion; "corkscrew" calf	ear biopsy
Case11	M	2018-08-30	1	2017-12-06	267	17	Farm9	Person6	Stillborn calf with limb deformities born to Ly ; likely affected by the "corkscrew" calf defect	ear biopsy
Case12	F	2018-09-19	1	2018-01-18	244	40	Farm10	Person5	Premature stillborn calf with short and twisted limbs / suspicion of "corkscrew" calf defect	ear biopsy
Case13	M	2018-09-25	1	2018-01-12	256	28	Farm10	Person5	Premature stillborn calf with short and twisted limbs / suspicion of "corkscrew" calf defect	ear biopsy
Case14	F	2018-10-02	1	2018-01-12	263	21	Farm11	Person7	"Corkscrew" calf of Ly, born dead and three weeks premature	ear biopsy
Case15	M	2018-10-27	2	2018-01-28	272	12	Farm12	Person5	Premature stillborn calf with short and twisted limbs / suspicion of "corkscrew" calf defect	ear biopsy
Case16	F	2018-12-14	3	2018-03-14	275	9	Farm13	Person7	"Corkscrew calf of Ly", born dead and about a week before term	Whole body
Case17	F	2019-02-11	1	2018-05-26	261	23	Farm14	Person8	"Corkscrew" calf	ear biopsy
