# Supplementary material for: A recurrent de novo missense mutation in COL1A1 causes osteogenesis imperfecta type II and preterm delivery in Normande cattle
Source: Genet Sel Evol. 2024 May 21;56:39. doi: 10.1186/s12711-024-00909-3 (PMC11107018; doi:10.1186/s12711-024-00909-3)
Supplement: Supplementary file 4 — Additional file 4: Figure S1. Electropherograms of selected individuals for a 40-bp segment encompassing the COL1A1 candidate variant. Electropherograms of an affected calf, a control half-sib carrying the at-risk haplotype in its ancestral version (i.e., without the mutation), and their sire Ly. The region displayed ranges from positions 36,473,946 to 36,473,985 bp on BTA19. The position of the candidate substitution is highlighted in red; *Note the low proportion of allele A versus G in Ly supporting germline mosaicism. [file 12711_2024_909_MOESM4_ESM.xlsx]

## Sheet: S2
Table S2. List of heterozygous positional candidate variants found in the genome of a “corkscrew” calf. Structural variants refer to InDels larger than 50 bp detected by at least two different tools (see Methods). Present_in_controls indicates whether the variant was observed in at least one of the 5,116 genomes from more than 240 breeds used as controls.
Category	Variant	Present_in_controls
SNP	Chr19 g.35,498,831A>G	Yes
SNP	Chr19 g.35,594,650C>T	Yes
SNP	Chr19 g.35,606,880T>G	Yes
SNP	Chr19 g.35,609,733G>A	Yes
SNP	Chr19 g.35,773,532C>T	Yes
SNP	Chr19 g.35,773,542C>T	Yes
SNP	Chr19 g.35,773,643A>T	Yes
SNP	Chr19 g.35,773,661C>T	Yes
SNP	Chr19 g.35,773,675A>G	Yes
Short_InDel	Chr19 g.35,779,001_35,779,009Del	Yes
SNP	Chr19 g.35,816,570G>T	Yes
SNP	Chr19 g.35,818,040T>G	Yes
SNP	Chr19 g.35,890,833G>A	Yes
SNP	Chr19 g.35,903,946C>T	Yes
SNP	Chr19 g.35,905,483A>G	Yes
SNP	Chr19 g.35,913,809C>T	Yes
SNP	Chr19 g.35,914,542G>A	Yes
SNP	Chr19 g.35,916,629T>C	Yes
SNP	Chr19 g.35,918,329C>T	Yes
SNP	Chr19 g.35,959,257T>C	Yes
SNP	Chr19 g.36,040,572G>T	Yes
SNP	Chr19 g.36,040,576C>G	Yes
SNP	Chr19 g.36,041,258T>G	Yes
SNP	Chr19 g.36,041,261T>C	Yes
SNP	Chr19 g.36,041,263T>A	Yes
SNP	Chr19 g.36,070,404C>G	Yes
SNP	Chr19 g.36,070,409A>G	Yes
SNP	Chr19 g.36,070,503C>T	Yes
SNP	Chr19 g.36,116,631G>A	Yes
SNP	Chr19 g.36,164,587C>A	Yes
SNP	Chr19 g.36,322,744G>A	Yes
SNP	Chr19 g.36,383,866A>G	Yes
SNP	Chr19 g.36,473,965G>A	No
SNP	Chr19 g.36,495,290C>T	Yes
SNP	Chr19 g.36,526,728C>T	Yes
Short_InDel	Chr19 g.36,526,953Del	Yes
SNP	Chr19 g.36,561,984C>T	Yes
SNP	Chr19 g.36,580,846G>C	Yes
Structural_variant	Chr19 g.36,581,436_36,581,973Del	Yes
SNP	Chr19 g.36,791,470C>T	Yes
SNP	Chr19 g.36,794,627G>T	Yes
SNP	Chr19 g.36,795,953T>C	Yes
SNP	Chr19 g.36,803,801A>T	Yes
SNP	Chr19 g.36,805,454T>G	Yes
SNP	Chr19 g.36,816,552C>T	Yes
SNP	Chr19 g.36,817,293C>T	Yes
SNP	Chr19 g.36,840,948T>G	Yes
SNP	Chr19 g.36,841,288T>C	Yes
SNP	Chr19 g.36,847,500G>A	Yes
Short_InDel	Chr19 g.36,847,651_36,847,652InsTGAG	Yes
SNP	Chr19 g.36,850,764A>G	Yes
Short_InDel	Chr19 g.36,859,389_36,859,390Del	Yes
Short_InDel	Chr19 g.36,860,658_36,860,659InsCACTGTTTC	Yes
SNP	Chr19 g.36,863,474C>T	Yes
SNP	Chr19 g.36,868,470G>C	Yes
SNP	Chr19 g.36,877,646G>A	Yes
SNP	Chr19 g.36,909,909C>T	Yes
SNP	Chr19 g.36,937,911G>A	Yes
Short_InDel	Chr19 g.36,938,948_36,938,950Del	Yes
SNP	Chr19 g.36,955,316T>C	Yes
SNP	Chr19 g.36,957,509G>A	Yes
Short_InDel	Chr19 g.37,000,768_37,000,790Del	Yes
SNP	Chr19 g.37,003,981G>A	Yes
SNP	Chr19 g.37,005,412G>A	Yes
Short_InDel	Chr19 g.37,006,838_37,006,841Del	Yes
SNP	Chr19 g.37,007,446C>A	Yes
Short_InDel	Chr19 g.37,007,936_37,007,937InsT	Yes
SNP	Chr19 g.37,008,432A>G	Yes
SNP	Chr19 g.37,008,543G>A	Yes
SNP	Chr19 g.37,008,801T>G	Yes
SNP	Chr19 g.37,009,308G>A	Yes
SNP	Chr19 g.37,010,239G>C	Yes
SNP	Chr19 g.37,010,923T>C	Yes
SNP	Chr19 g.37,019,035A>G	Yes
SNP	Chr19 g.37,023,399C>G	Yes
SNP	Chr19 g.37,023,411G>A	Yes
SNP	Chr19 g.37,023,995C>G	Yes
SNP	Chr19 g.37,026,153A>T	Yes
SNP	Chr19 g.37,026,598G>C	Yes
SNP	Chr19 g.37,027,652A>C	Yes
SNP	Chr19 g.37,027,872T>C	Yes
SNP	Chr19 g.37,033,020T>C	Yes
SNP	Chr19 g.37,033,378A>G	Yes
SNP	Chr19 g.37,093,827T>C	Yes
Short_InDel	Chr19 g.37,095,730_37,095,731Del	Yes
SNP	Chr19 g.37,097,449C>A	Yes
SNP	Chr19 g.37,099,784C>T	Yes
SNP	Chr19 g.37,099,785A>G	Yes
Short_InDel	Chr19 g.37,099,846Del	Yes
SNP	Chr19 g.37,102,351C>T	Yes
SNP	Chr19 g.37,106,831G>A	Yes
SNP	Chr19 g.37,109,918C>T	Yes
SNP	Chr19 g.37,408,082T>G	Yes
SNP	Chr19 g.37,415,135G>A	Yes
SNP	Chr19 g.37,415,142A>C	Yes
SNP	Chr19 g.37,415,160A>G	Yes
Short_InDel	Chr19 g.37,415,180_37,415,184Del	Yes
SNP	Chr19 g.37,415,190T>A	Yes
SNP	Chr19 g.37,415,195T>A	Yes
SNP	Chr19 g.37,415,210A>G	Yes
SNP	Chr19 g.37,415,227T>C	Yes
SNP	Chr19 g.37,523,529C>T	Yes
Short_InDel	Chr19 g.37,567,855Del	Yes
SNP	Chr19 g.37,568,594G>A	Yes
SNP	Chr19 g.37,582,768G>C	Yes
SNP	Chr19 g.37,605,379A>G	Yes
SNP	Chr19 g.37,611,076G>A	Yes
SNP	Chr19 g.37,617,332C>G	Yes
SNP	Chr19 g.37,727,997G>C	Yes
SNP	Chr19 g.37,800,375A>T	Yes
SNP	Chr19 g.37,902,940G>A	Yes
SNP	Chr19 g.37,910,774T>C	Yes
SNP	Chr19 g.37,958,606C>T	Yes
Structural_variant	Chr19 g.38,073,268_38,073,341Del	Yes
SNP	Chr19 g.38,099,148T>C	Yes
SNP	Chr19 g.38,100,531G>A	Yes
SNP	Chr19 g.38,111,719G>C	Yes
SNP	Chr19 g.38,201,256G>A	Yes
SNP	Chr19 g.38,201,351C>G	Yes
Short_InDel	Chr19 g.38,204,272_38,204,273InsAGC	Yes
SNP	Chr19 g.38,222,265G>A	Yes
SNP	Chr19 g.38,228,385C>T	Yes
SNP	Chr19 g.38,229,227T>C	Yes
SNP	Chr19 g.38,231,951A>G	Yes
SNP	Chr19 g.38,234,946A>G	Yes
SNP	Chr19 g.38,237,393C>T	Yes
SNP	Chr19 g.38,256,381C>T	Yes
SNP	Chr19 g.38,256,386G>A	Yes
SNP	Chr19 g.38,257,258G>A	Yes
SNP	Chr19 g.38,263,594G>A	Yes
SNP	Chr19 g.38,270,208G>A	Yes
SNP	Chr19 g.38,276,145G>A	Yes
SNP	Chr19 g.38,276,555G>A	Yes
SNP	Chr19 g.38,278,423C>T	Yes
SNP	Chr19 g.38,308,563G>T	Yes
SNP	Chr19 g.38,308,579G>A	Yes
SNP	Chr19 g.38,308,584G>C	Yes
SNP	Chr19 g.38,308,589A>T	Yes
SNP	Chr19 g.38,308,595G>C	Yes
SNP	Chr19 g.38,377,795G>C	Yes
SNP	Chr19 g.38,509,350T>A	Yes
SNP	Chr19 g.38,553,042C>T	Yes
SNP	Chr19 g.38,553,044A>T	Yes
SNP	Chr19 g.38,553,057A>G	Yes
SNP	Chr19 g.39,107,602A>G	Yes
SNP	Chr19 g.39,321,198T>G	Yes
SNP	Chr19 g.39,353,360C>A	Yes
SNP	Chr19 g.39,372,551C>T	Yes
SNP	Chr19 g.39,384,285C>A	Yes
SNP	Chr19 g.39,402,389G>C	Yes
SNP	Chr19 g.39,403,801G>A	Yes
SNP	Chr19 g.39,404,744G>A	Yes
SNP	Chr19 g.39,427,315T>C	Yes
SNP	Chr19 g.39,427,763A>C	Yes
SNP	Chr19 g.39,427,845G>A	Yes
SNP	Chr19 g.39,428,083C>G	Yes
SNP	Chr19 g.39,428,954A>G	Yes
SNP	Chr19 g.39,428,965C>T	Yes
SNP	Chr19 g.39,428,994C>T	Yes
Short_InDel	Chr19 g.39,430,008_39,430,009Del	Yes
SNP	Chr19 g.39,430,859G>A	Yes
SNP	Chr19 g.39,431,283G>A	Yes
Short_InDel	Chr19 g.39,431,600_39,431,601InsGAA	Yes
SNP	Chr19 g.39,435,727G>C	Yes
SNP	Chr19 g.39,436,395G>A	Yes
SNP	Chr19 g.39,436,831C>A	Yes
SNP	Chr19 g.39,438,151A>T	Yes
SNP	Chr19 g.39,445,197A>G	Yes
SNP	Chr19 g.39,454,580T>C	Yes
SNP	Chr19 g.39,459,562C>T	Yes
SNP	Chr19 g.39,528,040C>T	Yes
SNP	Chr19 g.39,618,535A>T	Yes
SNP	Chr19 g.39,618,542C>G	Yes
SNP	Chr19 g.39,619,802C>G	Yes
SNP	Chr19 g.39,639,323C>T	Yes
SNP	Chr19 g.39,639,325T>G	Yes
SNP	Chr19 g.39,639,333A>G	Yes
SNP	Chr19 g.39,639,354A>G	Yes
Short_InDel	Chr19 g.39,652,008_39,652,008Del	Yes
SNP	Chr19 g.39,657,087C>G	Yes
SNP	Chr19 g.39,657,090G>C	Yes
SNP	Chr19 g.39,657,094A>C	Yes
SNP	Chr19 g.39,691,184G>C	Yes
SNP	Chr19 g.39,691,193G>C	Yes
SNP	Chr19 g.39,745,938C>T	Yes
SNP	Chr19 g.39,763,184G>A	Yes
SNP	Chr19 g.39,795,953T>G	Yes
SNP	Chr19 g.39,822,623T>G	Yes
SNP	Chr19 g.39,822,624T>G	Yes
SNP	Chr19 g.39,822,628A>G	Yes
SNP	Chr19 g.39,901,057T>G	Yes
SNP	Chr19 g.40,003,068C>A	Yes
SNP	Chr19 g.40,050,362G>C	Yes
SNP	Chr19 g.40,050,968C>A	Yes
Short_InDel	Chr19 g.40,059,464_40,059,465	Yes
SNP	Chr19 g.40,060,792T>C	Yes
SNP	Chr19 g.40,097,603G>A	Yes
SNP	Chr19 g.40,159,665A>C	Yes
SNP	Chr19 g.40,164,649A>C	Yes
SNP	Chr19 g.40,225,700C>T	Yes
SNP	Chr19 g.40,443,145G>T	Yes
SNP	Chr19 g.40,443,189A>C	Yes
SNP	Chr19 g.40,514,361G>T	Yes
SNP	Chr19 g.40,598,184G>C	Yes
SNP	Chr19 g.40,598,202A>G	Yes
SNP	Chr19 g.40,620,168C>T	Yes
SNP	Chr19 g.40,620,174C>T	Yes
SNP	Chr19 g.40,620,252G>T	Yes
SNP	Chr19 g.40,620,261A>T	Yes
Short_InDel	Chr19 g.40,620,268Del	Yes
Short_InDel	Chr19 g.40,620,270_40,620,271InsT	Yes
SNP	Chr19 g.40,620,318C>T	Yes
Short_InDel	Chr19 g.40,628,311_40,628,312InsA	Yes
SNP	Chr19 g.40,635,023C>T	Yes
Short_InDel	Chr19 g.40,644,711_40,644,712InsA	Yes
SNP	Chr19 g.40,654,893C>T	Yes
Short_InDel	Chr19 g.40,832,554Del	Yes
Short_InDel	Chr19 g.41,015,627_41,015,629Del	Yes
SNP	Chr19 g.41,058,093A>T	Yes
SNP	Chr19 g.41,069,033G>C	Yes
SNP	Chr19 g.41,069,257T>C	Yes
SNP	Chr19 g.41,070,180G>C	Yes
Short_InDel	Chr19 g.41,073,144_41,073,147Del	Yes
SNP	Chr19 g.41,076,184T>C	Yes
SNP	Chr19 g.41,078,976A>G	Yes
Short_InDel	Chr19 g.41,122,150_41,122,151InsG	Yes
Short_InDel	Chr19 g.41,215,108_41,215,109InsAC	Yes
SNP	Chr19 g.41,215,128C>G	Yes
SNP	Chr19 g.41,275,381A>G	Yes
SNP	Chr19 g.41,298,642A>T	Yes
SNP	Chr19 g.41,407,205G>A	Yes
SNP	Chr19 g.41,407,238G>A	Yes
SNP	Chr19 g.41,410,437C>A	Yes
SNP	Chr19 g.41,436,628T>A	Yes
SNP	Chr19 g.41,436,644C>T	Yes
SNP	Chr19 g.41,452,004A>G	Yes
SNP	Chr19 g.41,457,185T>C	Yes
SNP	Chr19 g.41,473,629T>C	Yes
SNP	Chr19 g.41,475,662C>T	Yes
SNP	Chr19 g.41,475,803A>C	Yes
SNP	Chr19 g.41,479,406C>T	Yes
SNP	Chr19 g.41,479,714C>T	Yes
SNP	Chr19 g.41,553,502A>G	Yes
SNP	Chr19 g.41,652,541T>C	Yes
SNP	Chr19 g.41,675,030G>A	Yes
SNP	Chr19 g.41,676,090C>T	Yes
Short_InDel	Chr19 g.41,680,325_41,680,326InsAC	Yes
SNP	Chr19 g.41,682,173G>A	Yes
SNP	Chr19 g.41,685,657G>A	Yes
SNP	Chr19 g.41,685,968G>A	Yes
SNP	Chr19 g.41,693,466G>C	Yes
SNP	Chr19 g.41,694,104G>T	Yes
SNP	Chr19 g.41,732,055A>G	Yes
SNP	Chr19 g.41,734,511C>T	Yes
SNP	Chr19 g.41,797,802A>G	Yes
SNP	Chr19 g.41,823,801G>C	Yes
SNP	Chr19 g.41,826,182A>T	Yes
SNP	Chr19 g.41,827,264C>A	Yes
SNP	Chr19 g.41,880,857T>A	Yes
SNP	Chr19 g.41,880,987T>C	Yes
SNP	Chr19 g.41,941,623G>T	Yes
