# Supplementary material for: A recurrent de novo missense mutation in COL1A1 causes osteogenesis imperfecta type II and preterm delivery in Normande cattle
Source: Genet Sel Evol. 2024 May 21;56:39. doi: 10.1186/s12711-024-00909-3 (PMC11107018; doi:10.1186/s12711-024-00909-3)
Supplement: Supplementary file 5 — Additional file 5: Figure S2. Macroscopic and microscopic view of the teeth of case and control calves. (a, b) Images of the lower jaw showing poorly erupted incisors in the affected calf (a) compared to the control (b). (c, d) Histological sections of the first incisor stained with HE. De: Dentin. Dp: Dental pulp. Note the marked reduction in dentin thickness and the irregular shape of the margin between the dentin and pulp cavity in the case (c) compared to the control calf (d). Both are features of OI. [file 12711_2024_909_MOESM5_ESM.xlsx]

## Sheet: S3
Table S3. Extract from 243 vertebrate orthologs around the bovine COL1A1 p.D1412N substitution +/- 20 amino acids. The complete protein sequences were obtained from Ensembl release 110 (www.ensembl.org/) and aligned using CLUSTALW (https://www.genome.jp/tools-bin/clustalw).
Ensembl_Protein_ID	Amino_Acid_Sequence
ENSRBIP00000031449_Rbie/11464	SNEIEIRAEGNSRFTYSVTVDGCTSHTGAWGKTVIEYKTTK
ENSMLEP00000020525_Mleu/11464	SNEIEIRAEGNSRFTYSVTVDGCTSHTGAWGKTVIEYKTTK
ENSRROP00000042909_Rrox/11464	SNEIEIRAEGNSRFTYSVTVDGCTSHTGAWGKTVIEYKTTK
ENSCSAP00000001553_Csab/11464	SNEIEIRAEGNSRFTYSVTVDGCTSHTGAWGKTVIEYKTTK
ENSMMUP00000001955_Mmul/11464	SNEIEIRAEGNSRFTYSVTVDGCTSHTGAWGKTVIEYKTTK
ENSPANP00000020220_Panu/11464	SNEIEIRAEGNSRFTYSVTVDGCTSHTGAWGKTVIEYKTTK
ENSMNEP00000030286_Mnem/11464	SNEIEIRAEGNSRFTYSVTVDGCTSHTGAWGKTVIEYKTTK
ENSEEUP00000007234_Eeur/11361	SNEIEIRAEGNSRFTYSVTYDGCT-----------------
ENSTSYP00000018820_Csyr/11462	SNEIEIRAEGNSRFTYSVTVDGCTSHTGAWGKTVIEYKTTK
ENSSBOP00000001095_Sbbo/11464	SNEIEIRAEGNSRFTYSVTVDGCTSHTGAWGKTVIEYKTTK
ENSCCAP00000006559_Cimi/11464	SNEIEIRAEGNSRFTYSVTVDGCTSHTGAWGKTVIEYKTTK
ENSANAP00000021511_Anan/11453	SNEIEIRAEGNSRFTYSVTVDGCTSHTGAWGKTVIEYKTTK
ENSCJAP00000007319_Cjac/11464	SNEIEIRAEGNSRFTYSVTVDGCTSHTGAWGKTVIEYKTTK
ENSNLEP00000010968_Nleu/11386	SNEIEIRAEGNSRFTYSVTVDGCTSHTGAWGKTVIEYKTTK
ENSPPYP00000010031_Pabe/11464	SNEIEIRAEGNSRFTYSVTVDGCTSHTGAWGKTVIEYKTTK
ENSPTRP00000015952_Ptro/11464	SNEIEIRAEGNSRFTYSVTVDGCTSHTGAWGKTVIEYKTTK
ENSGGOP00000012899_Ggor/11464	SNEIEIRAEGNSRFTYSVTVDGCTSHTGAWGKTVIEYKTTK
ENSPPAP00000000478_Ppan/11463	SNEIEIRAEGNSRFTYSVTVDGCTSHTGAWGKTVIEYKTTK
ENSP00000225964_Hsap/11464	SNEIEIRAEGNSRFTYSVTVDGCTSHTGAWGKTVIEYKTTK
ENSOGAP00000017068_Ogar/11463	SNEIEIRAEGNSRFTYSVTVDGCTSHTGAWGKTVIEYKTTK
ENSCATP00000008783_Caty/11464	SNEIEIRAEGNSRFTYSVTVDGCTSHTGAWGKTVIEYKTTK
ENSPCOP00000020570_Pcoq/11461	SNEIEIRAEGNSRFTYSVTVDGCTSHTGAWGKTVIEYKTTK
ENSMICP00000006612_Mmur/11463	SNEIEIRAEGNSRFTYSVTVDGCTSHTGAWGKTVIEYKTTK
ENSPSMP00000034881_Psim/11463	SNEIEIRAEGNSRFTYSVTTDGCTSHTGAWGKTVIEYKTTK
ENSVVUP00000005981_Vvul/11288	SNEIEIRAEGNSRFTYSVTYDGCTSHTGAWGKTVIEYKTTK
ENSNVIP00000009082_Nvis/11460	SNEIEIRAEGNSRFTYSVTYDGCTSHTGAWGKTVIEYKTTK
ENSCAFP00020030157_Cldi/11460	SNEIEIRAEGNSRFTYSVTYDGCTSHTGAWGKTVIEYKTTK
ENSMPUP00000015328_Mpfu/11460	SNEIEIRAEGNSRFTYSVTYDGCTSHTGAWGKTVIEYKTTK
ENSAMEP00000012684_Amel/11460	SNEIEIRAEGNSRFTYSVTYDGCTSHTGAWGKTVIEYKTTK
ENSEASP00005043471_Easi/11455	SNEIEIRAEGNSRFTYSVTYDGCTSHTGAWGKTVIEYKTTK
ENSECAP00000059033_Ecab/11455	SNEIEIRAEGNSRFTYSVTYDGCTSHTGAWGKTVIEYKTTK
ENSPPRP00000013811_Ppar/11461	SNEIEIRAEGNSRFTYSVTYDGCTSHTGNWGKTVIEYKTTK
ENSPLOP00000026775_Pleo/11461	SNEIEIRAEGNSRFTYSVTYDGCTSHTGNWGKTVIEYKTTK
ENSFCAP00000004218_Fcat/11461	SNEIEIRAEGNSRFTYSVTYDGCTSHTGNWGKTVIEYKTTK
ENSPTIP00000014842_Ptal/11557	SNEIEIRAEGNSRFTYSVTYDGCTSHTGNWGKTVIEYKTTK
ENSCWAP00000029387_Cwag/11466	SNEIEIRAEGNSRFTYSVTYDGCTSHTGAWGKTVIEYKTTK
ENSCDRP00005023097_Cdro/11394	SNEIEIRAEGNSRFTYSVTYDGCTSHTGAWGKTVIEYKTTK
ENSTTRP00000005185_Ttru/11462	SNEIEIRAEGNSRFTYSVTYDGCTSHTGAWGKTVIEYKTTK
ENSMMNP00015030262_Mmon/11463	SNEIEIRAEGNSRFTYSVTYDGCTSHTGAWGKTVIEYKTTK
ENSPSNP00000018348_Psin/11463	SNEIEIRAEGNSRFTYSVTYDGCTSHTGAWGKTVIEYKTTK
ENSCHYP00000005421_Chya/11463	SNEIEIRAEGNSRFTYSVTYDGCTSHTGAWGKTVIEYKTTK
ENSBMSP00010020576_Bmus/11463	SNEIEIRAEGNSRFTYSVTYDGCTSHTGAWGKTVIEYKTTK
ENSCHIP00000023918_Chir/11463	SNEIEIRAEGNSRFTYSVTYDGCTSHTGAWGKTVIEYKTTK
ENSMMSP00000033177_Mmos/11463	SNEIEIRAEGNSRFTYSVTYDGCTSHTGAWGKTVIEYKTSK
ENSOARP00020015745_Oara/11463	SNEIEIRAEGNSRFTYSVTYDGCTSHTGAWGKTVIEYKTTK
ENSPCTP00005028370_Pcat/11463	SNEIEIRAEGNSRFTYSVTYDGCTSHTGAWGKTVIEYKTTK
ENSBMUP00000029931_Bmut/11463	SNEIEIRAEGNSRFTYSVTYDGCTSHTGAWGKTVIEYKTTK
ENSBTAP00000017420_Btau/11463	SNEIEIRAEGNSRFTYSVTYDGCTSHTGAWGKTVIEYKTTK
ENSBBBP00000012899_Bbbi/11463	SNEIEIRAEGNSRFTYSVTYDGCTSHTGAWGKTVIEYKTTK
ENSSSCP00000037874_Sscr/11466	SNEIEIRAEGNSRFTYSVIYDGCTSHTGAWGKTVIEYKTTK
ENSDNOP00000014184_Dnov/11452	SNEIEIRAEGNSRFTYSVLFDGCTSHTGASSKTVIEYKTTK
ENSPVAP00000008119_Pvam/11453	SNEIELRAEGNSRFTYTVTYDGCTSHTGAWGKTVIEYKTTK
ENSMLUP00000021917_Mluc/11464	SNEIELRSEGNSRFTYTVTYDGCTSHTGAWGKTVIEYKTTK
ENSRFEP00010032259_Rfer/11460	SNEIELRAEGNSRFTYTVTYDGCTSHTGAWGKTVIEYKTTK
ENSCLAP00000023697_Clan/11453	SNDIELRGEGNSRFTYVALEDGCTSHTGAWAKTVLEYRTTK
ENSODEP00000023192_Odeg/11454	SNDIELRGEGNSRFTYVALEDGCTSHTGAWAKTVLEYRTTK
ENSHGLP00000058610_Hgfe/11451	SNDIELRGEGNSRFTYVALEDGCTSHTGAWGKTVIEYRTTK
ENSCPOP00000003009_Cpor/11454	SNDIELRGEGNSRFTYVALEDGCTSHTGASGKTVIEYRTTK
ENSJJAP00000006481_Jjac/11452	SNEIELRGEGNSRFTYSTLEDGCTSHTGTWGKTVIEYKTTK
ENSCGRP00001022024_Cgch/11453	SNEIELRGEGNSRFTYSTLMDGCTSHTGSWGKTVIEYKTTK
ENSMAUP00000021590_Maur/11453	SNEIELRAEGNSRFTYSTLVDGCTSHTGSWGKTVIEYKTTK
ENSMOCP00000026170_Moch/11453	SNEIELRGEGNSRFTYSTLVDGCTSHTGSWGKTVIEYKTIK
ENSNGAP00000017777_Ngal/11454	SNEIELRGEGNSRFTYSTLVDGCTSHTGTWGKTVIEYKTTK
MGP_SPRETEiJ_P0030733_Mspr/114	SNEIELRGEGNSRFTYSTLVDGCTSHTGTWGKTVIEYKTTK
ENSMSIP00000023652_Mspi/11453	SNEIELRGEGNSRFTYSTLVDGCTSHTGTWGKTVIEYKTTK
ENSMUSP00000001547_Mmus/11453	SNEIELRGEGNSRFTYSTLVDGCTSHTGTWGKTVIEYKTTK
MGP_CAROLIEiJ_P0029317_Mcar/11	SNEIELRGEGNSRFTYSTLVDGCTSHTGTWGKTVIEYKTTK
MGP_PahariEiJ_P0036026_Mpah/11	SNEIELRGEGNSRFTYSTLVDGCTSHTGTWGKTVIEYKTTK
ENSRNOP00000005311_Rnor/11453	SNEIELRGEGNSRFTYSTLVDGCTSHTGTWGKTVIEYKTTK
ENSPEMP00000028777_Pmba/11453	SNEIELRGEGNSRFTYSTLVDGCTSHTGSWGKTVIEYKTTK
ENSSTOP00000025619_Itri/11268	SNEIELRGEGNSRFTYSTIYDGCTSHTGTWGKTIIEYKTTK
ENSUPAP00010007005_Upar/11453	SNEIELRGEGNSRFTYSTIYDGCTSHTGTWGKTIIEYKTTK
ENSMMMP00000025893_Mmma/11453	SNEIELRGEGNSRFTYSTIYDGCTSHTGAWGKTIIEYKTTK
ENSSVLP00005000998_Svul/11462	SNEIELRGEGNSRFTYSTIHDGCTSHTGAWGKTIIEYKTTK
ENSETEP00000014000_Etel/11422	SNEIEIRAEGNSRFTYSVISDGCTSHTGAWGKTIIEYKTTK
ENSPCAP00000011451_Pcap/11459	SNEIEIRAEGNSRFTYSVIEDGCTSHTGTWGKTIIQYKTTK
ENSLAFP00000026106_Lafr/11455	SNEIEIRAEGNSRFTYSVTEDGCTSHTGTWGKTIIEYKTTK
ENSMEUP00000007706_Neug/11404	SNEIEIRAEGNSRFTYGVTEDGCTSHTGNWGKTVIEYKTTK
ENSVURP00010010533_Vurs/11453	SNEIEIRAEGNSRFTYGVTEDGCTSHTGNWGKTVIEYKTTK
ENSMODP00000014976_Mdom/11430	SNEIEIRAEGNSRFTYGVTEDGCTSHTGNWGKTVIEYKTTK
ENSPCIP00000042520_Pcin/11458	SNEIEIRAEGNSRFTYAVTEDGCTSHTGNWGKTVIEYKTTK
ENSSHAP00000015778_Shar/11454	SNEIEIRAEGNSRFTYGVIEDGCTSHTGNWGKTVIEYKTTK
ENSCABP00000005759_Cabi/11247	SNEIEIRAEGNSRFTYGVTEDGCTSHTGTWGKTVIEYKTTK
ENSCPBP00000039517_Cpbe/11310	SNEIEIRAEGNSRFTYGVTEDGCTSHTGTWGKTVIEYKTTK
ENSTMTP00000013865_Tctr/11450	SNEIEIRAEGNSRFTYGVTEDGCTSHTGTWGKTVIEYKTTK
ENSSPUP00000015201_Spun/11380	SNEIEIRAEGNSRFTYGVTEDGCTSQTGAWSKTVIEYKTTK
ENSABRP00000015205_Abra/11450	ANEIEIRAEGNSRFTYGVTEDGCTSHTGAWGKTVIEYKTTK
ENSAPLP00000022176_Appl/1523	ANEIEIRAEGNSRFTYGVTEDGCTSHTGAWGKTVIEYKTTK
ENSGALP00010037962_Ggal/11453	ANEIEIRAEGNSRFTYGVTEDGCTSHTGAWGKTVIEYKTTK
ENSSHBP00005018366_Shab/11415	ANEIEIRAEGNSRFTYGVTEDGCTSHTGAWGKTVIEYKTTK
ENSPMJP00000017692_Pmaj/11291	ANEIEIRAEGNSRFTYGVTEDGCTSHTGAWGKTVIEYKTTK
ENSOANP00000002768_Oana/11439	SNEIEIRAEGNSRFTYGVTEDGCTSHTGAWGKTVIEYKTTK
ENSPSIP00000007521_Psin/11444	SNEIEIRAEGNSRFTYGVTEDGCTSHTGTWGKTVIEYKTTK
ENSNSUP00000009099_Nscu/11166	SNDIEMRGEGNSRFTYSVIEDGCTSHTNTWGKTVIEYKTTK
ENSLLTP00000012570_Llat/11391	SNDIEMRGEGNSRFTYSVIEDGCTSHTNTWGKTVIEYKTTK
ENSPTXP00000020005_Ptex/11395	SNDIEMRGEGNSRFTYSVIEDGCTSHTNTWGKTVIEYKTTK
ENSNNAP00000005919_Nnaj/11395	SNDIEMRGEGNSRFTYSVIEDGCTSHTNTWGKTVIEYKTTK
ENSACAP00000005181_Acar/11450	SNEIEIRAEGNSRFTYGVIEDGCTSHTGSWGKTVIEYKTTK
ENSSMRP00000028329_Smer/11372	SNEIEIRAEGNSRFTYGVTEDGCTSHTGNWEKTVIEYTTTK
ENSPMRP00000019345_Pmur/11451	SNEIEIRAEGNSRFLYGVPKDGCTRHTGSWDKTVIEYKTTK
ENSLLEP00000027942_Llei/11361	SNDIELRPEGNSRFTYSALVDGCTQHTGEWGKTIIEYKTTK
ENSXETP00000007330_Xtro/11449	SNEIEIRAEGNSRFTYSVVEDGCTQHTGEWGKTVIDYKTTK
ENSLACP00000011991_Lcha/11486	SNEIEIRAEGNSRFTYSVTEDGCTRHTGAWGRTVIDYKTTK
ENSTNIP00000014103_Tnig/11460	SNEIEIRAEGNSRFTYSVLEDGCTSHTGTWGKTVIDYKTSK
ENSTRUP00000058951_Trub/11448	SNEIEIRAEGNSRFTYSVLEDGCTSHTGTWGKTVIDYKTSK
ENSCSEP00000020695_Csem/11353	SNEIEIRAEGNSRFTYSVLEDGCTSHTGSWGKTVIDYKTTK
ENSMZEP00005025081_Mzeb/11190	SNEIEIRAEGNSRFTYSVLEDGCTSHTGTWGKTVIDYKTSK
ENSHBUP00000033453_Hbur/11447	SNEIEIRAEGNSRFTYSVLEDGCTSHTGTWGKTVIDYKTSK
ENSPNYP00000021607_Pnye/11217	SNEIEIRAEGNSRFTYSVLEDGCTSHTGTWGKTVIDYKTSK
ENSACLP00000009450_Acal/1557	SNEIEIRAEGNSRFTYSVLEDGCTSHTGTWGKTVIDYKTSK
ENSNBRP00000032022_Nbri/11166	SNEIEIRAEGNSRFTYSVLEDGCTSHTGTWGKTVIDYKTSK
ENSONIP00000008023_Onil/11447	SNEIEIRAEGNSRFTYSVLEDGCTSHTGTWGKTVIDYKTSK
ENSACIP00000027645_Acit/11381	SNEIEIRAEGNSRFTYSVLEDGCTSHTGTWGKTVIDYKTSK
ENSBSLP00000034171_Bspl/11447	SNEIEIRAEGNSRFTYSVLEDGCTSHTGTWGKTIIDYKTSK
ENSORLP00000021285_Olat/11446	SNEIEIRAEGNSRFTYSVLEDGCTSHTGTWGKTVIDYKTSK
ENSOSIP00000007814_Osin/11446	SNEIEIRAEGNSRFTYSVLEDGCTSHTGTWGKTVIDYKTSK
ENSOMEP00000011688_Omel/11355	SNEIEIRAEGNSRFTYSVLEDGCTSHTGTWGKTVIDYKTSK
ENSLCAP00010015367_Lcal/11246	SNEIEIRAEGNSRFTYSVLEDGCTSHTGTWGKTVIDYKTSK
ENSAPEP00000028662_Aper/11320	SNEIEIRAEGNSRFTYSVLEDGCTSHTGTWGKTVIDYKTSK
ENSAOCP00000025901_Aoce/11317	SNEIEIRAEGNSRFTYSVLEDGCTSHTGTWGKTVIDYKTSK
ENSAPOP00000025957_Apol/11320	SNEIEIRAEGNSRFTYSVLEDGCTSHTGTWGKTVIDYKTSK
ENSAPOP00000016854_Apol/11320	SNEIEIRAEGNSRFTYSVLEDGCTSHTGTWGKTVIDYKTSK
ENSATEP00000044771_Ates/11272	SNEIEIRAEGNSRFTYSVLEDGCTSHTGTWGKTVIDYKTSK
ENSLCRP00005047044_Lcro/11357	SNEIEIRAEGNSRFTYSVLEDGCTSHTGTWGKTVIDYKTSK
ENSDLAP00005054292_Dlab/11447	SNEIEIRAEGNSRFTYSVLEDGCTSHTGTWGKTVIDYKTSK
ENSMAMP00000048436_Marm/11285	SNEIEIRAEGNSRFTYSVLEDGCTSHTGTWGKTVIDYKTSK
ENSPFOP00000017292_Pfor/11453	SNEIEIRAEGNSRFTYSVLEDGCTSHTGTWGKTVIDYKTTK
ENSXMAP00000026914_Xmac/11364	SNEIEIRAEGNSRFTYSVLEDGCTSHTGTWGKTVIDYKTTK
ENSPLAP00000007111_Plat/11309	SNEIEIRAEGNSRFTYSVLEDGCTSHTGTWGKTVIDYKTTK
ENSPREP00000009056_Pret/11359	SNEIEVRAEGNSRFTYSVLEDGCTSHTGTWGKTVIDYKTTK
ENSFHEP00000008090_Fhet/11359	SNEIEIRAEGNSRFTYSVLEDGCTSHTGTWGKTVIDYKTTK
ENSCVAP00000008692_Cvar/11445	SNEIEIRAEGNSRFTYSVLEDGCTSHTGTWGKTVIDYKTTK
ENSKMAP00000012327_Kmar/11447	SNEIEIRAEGNSRFTYSVLEDGCTSHTGTWGKTVIDYKTSK
ENSLBEP00000015541_Lber/1897	SNEIEIRAEGNSRFTYSVLEDGCTSHTGTWGKTVIDYKTSK
ENSHCOP00000007782_Hcom/11383	SNEIEIRAEGNSRFTYSVLEDGCTSHTGTWGKTVIEYKTSK
ENSSAUP00010064601_Saur/11445	SNEIEIRAEGNSRFTYSVLEDGCTSHTGTWGKTVIEYKTSK
ENSSPAP00000012784_Spar/11352	SNEIEIRAEGNSRFTYSVLEDGCTSHTGTWGKTVIEYKTSK
ENSGACP00000006903_Gacu/11462	SNEIEIRAEGNSRFTYSVLEDGCTSHTGTWGKTVIDYKTSK
ENSCLMP00005026720_Clum/11417	SNEIEIRAEGNSRFTYSVLEDGCTSHTGTWGKTVIDYKTSK
ENSCGOP00000043849_Cgob/11350	SNEIEIRAEGNSRFTYSVLEDGCTSHTGTWGKTVIDYKTSK
ENSSLUP00000056681_Sluc/11367	SNEIEIRAEGNSRFTYSVLEDGCTSHTGTWGKTVIDYKTSK
ENSSMAP00000028537_Smax/11452	SNEIEIRAEGNSRFTYSVLEDGCTSHTGTWGKTVIDYKTSK
ENSMMDP00005001588_Mmur/11184	SNEIEIRAEGNSRFTYSVLEDGCSSHTGTWGKTVIDFKTTK
ENSGMOP00000063843_Gmor/11366	SNEIEIRAEGNSRFTYSVLEDGCTSHSGAWGKTVIDYKTTK
ENSLOCP00000016069_Locu/1885	SNEIEIRAEGNSRFTYSVSEDGCTRHTGSWGKTVIDYKTTK
ENSECRP00000019185_Ecal/11422	SNEIEIRAEGNSRFTYSVSEDTCTRHTGAWGKTVIDYKTTK
ENSSGRP00000099127_Sgra/11359	SNEIEIRAEGNSRFTYSVTEDGCTSHTGAWGKTVIDYKTTK
ENSCARP00000004144_Caur/11448	SNEIEIRAEGNSRFTYSVTEDGCTSHTGAWGKTVIDYKTTK
ENSCCRP00000045612_Ccca/11483	SNEIEIRAEGNSRFTYSVTEDGCTSHTGAWGKTVIDYKTTK
ENSCCRP00000017971_Ccca/11448	SNEIEIRAEGNSRFTYSVTEDGCTSHTGAWGKTVIDYKTTK
ENSCARP00000059044_Caur/11448	SNEIEIRAEGNSRFTYSVTEDGCTSHTGAWGKTVIDYKTTK
ENSDARP00000003177_Drer/11447	SNEIEIRAEGNSRFTYSVTEDGCTSHTGAWGKTVIDYKTTK
ENSAMXP00000016229_Amex/11435	SNEIEIRAEGNSRFTYSVTEDGCTSHTGAWGKTVIDYKTTK
ENSIPUP00000003913_Ipun/11449	SNEIEIRAEGNSRFTYSVTEDGCTSHTGAWGKTVIDYKTTK
ENSHHUP00000067998_Hhuc/11113	SNEIEIRAEGNSRFTYSVTEDGCTSHTGAWGKTVIDYKTTK
ENSSSAP00000007857_Ssal/11449	SNEIEIRAEGNSRFTYSVTEDGCTSHTGAWGKTVIDYKTTK
ENSHHUP00000017883_Hhuc/1931	SNEIEIRAEGNSRFTYSVTEDGCTSHTGAWGKTVIDYKTTK
ENSOKIP00005018080_Okis/11449	SNEIEIRAEGNSRFTYSVTEDGCTSHTGAWGKTVIDYKTTK
ENSSTUP00000032406_Stru/11157	SNEIEIRAEGNSRFTYSVTEDGCTSHTGAWGKTVIDYKTTK
ENSOTSP00005081566_Otsh/11449	SNEIEIRAEGNSRFTYSVTEDGCTSHTGAWGKTVIDYKTTK
ENSSSAP00000013514_Ssal/11371	SNEIEIRAEGNSRFTYSVTEDGCTSHTGAWGKTVIDYKTTK
ENSOMYP00000045972_Omyk/11449	SNEIEIRAEGNSRFTYSVTEDGCTSHTGAWGKTVIDYKTTK
ENSOKIP00005005445_Okis/11501	SNEIEIRAEGNSRFTYSVTEDGCTSHTGAWGKTVIDYKTTK
ENSSTUP00000096570_Stru/11449	SNEIEIRAEGNSRFTYSVTEDGCTSHTGAWGKTVIDYKTTK
ENSOTSP00005023514_Otsh/11449	SNEIEIRAEGNSRFTYSVTEDGCTSHTGAWGKTVIDYKTTK
ENSOMYP00000045908_Omyk/11449	SNEIEIRAEGNSRFTYSVTEDGCTSHTGAWGKTVIDYKTTK
ENSELUP00000014166_Eluc/11450	SNEIEIRAEGNSRFTYSVTEDGCTSHTGAWGKTVIDYKTTK
ENSDCDP00000049805_Dclu/11446	SNEIEIRAEGNSRFTYSVVEDGCTSHTGAWGKTVIDYKTTK
ENSEEEP00000007693_Eele/11448	SNEIEIRAEGNSRFTYSVIEDGCTSHTGAWGKTVIDYKTTK
ENSPNAP00000010420_Pnat/11434	SNEIEIRAEGNSRFTYSVTEDGCTSHTGAWGKTVIDYKTTK
ENSSFOP00015031767_Sfor/11448	SNEIEIRAEGNSRFTYSVTEDGCTSHTGAWGKTVIDYKTTK
ENSPKIP00000040891_Pkin/11447	SNEIEIRAEGNSRFTYSVAEDGCTSHTGTWGKTVIDYKTTK
ENSCMIP00000042187_Cmil/11462	SNEIEIRAEGNSRFTYSVSEDGCTRHTGEWGRTVIEYKTMK
ENSTGUP00000033930_Tgut/11387	SNDVEIRAEGNSRFTYSVLEDGCTKHTGKWGRTVIEYRSQK
ENSPKIP00000003901_Pkin/11432	SNEIEIRAEGNSRFTYSVSEDGCTSHTGAWGKTVIEYKTTK
ENSSFOP00015007726_Sfor/11098	SNDIEIRAEGNSRFTYSVSEDGCTSHTGAWGKTVIDYKTTK
ENSTNIP00000001682_Tnig/11485	SNDVEIRAEGNSRFTYSVSEDGCTSHTGSWGKTVIDYKTSK
ENSTRUP00000018631_Trub/11448	SNDVEIRAEGNSRFTYSVSEDGCTSHTGSWGKTVIDYKTSK
ENSHCOP00000027145_Hcom/11302	SNDVEIRAEGNSRFTYSVSEDGCTSHTGSWGKTVIDYKTSK
ENSLCRP00005060139_Lcro/11273	SNDVEIRAEGNSRFTYSVSEDGCTSHTGSWGKTVIDYKTSK
ENSATEP00000007875_Ates/11323	SNDVEIRAEGNSRFTYSVTEDGCTTHTGSWGKTVIDYKTSK
ENSSAUP00010062240_Saur/11408	SNDIEIRAEGNSRFTYTVSEDGCTSHTGSWGT---------
ENSBSLP00000018214_Bspl/11503	SNDIEIRAEGNSRFTYSVNEDGCTVGPDSVHRPTGIVENRD
ENSDLAP00005010972_Dlab/11411	SNDVEIRAEGNSRFTYSVSEDGCTSHTGTWGKTEEDQKSAA
ENSSPAP00000020253_Spar/11336	SNDVEIRAEGNSRFTYSVSEDGCTSHTGSWGKTVIKYKTTK
ENSPFOP00000015896_Pfor/11454	SNDVEIRAEGNSRFTYSVSEDGCTSHTGTWGKTVIDYKTSK
ENSPLAP00000017031_Plat/11333	SNDVEIRAEGNSRFTYSVSEDGCTSHTGTWGKTVIDYKTSK
ENSPREP00000014997_Pret/11223	SNDVEIRAEGNSRFTYSVSEDGCTSHTGTWGKTVIDYKTSK
ENSXMAP00000017599_Xmac/11323	SNDVEIRAEGNSRFTYSVSEDGCSSHTGTWGKTVIDYKTSK
ENSFHEP00000018251_Fhet/11298	SNDVEIRAEGNSRFTYSVSEDGCTSHTGTWGKTVIDYKTSK
ENSCVAP00000026422_Cvar/11328	SNDVEIRAEGNSRFTYSVSEDGCTSHTGTWGKTVIDYKTSK
ENSMZEP00005007428_Mzeb/11333	SNDVEIRAEGNSRFTYSVSEDGCTSHTGTWGKTVIDYKTSK
ENSHBUP00000006378_Hbur/11322	SNDVEIRAEGNSRFTYSVSEDGCTSHTGTWGKTVIDYKTSK
ENSPNYP00000005020_Pnye/11319	SNDVEIRAEGNSRFTYSVSEDGCTSHTGTWGKTVIDYKTSK
ENSNBRP00000008564_Nbri/11352	SNDVEIRAEGNSRFTYSVSEDGCTSHTGTWGKTVIDYKTSK
ENSACLP00000039222_Acal/11316	SNDVEIRAEGNSRFTYSVSEDGCTSHTGTWGKTVIDYKTSK
ENSONIP00000010008_Onil/11444	SNDVEIRAEGNSRFTYSVSEDGCTSHTGTWGKTVIDYKTSK
ENSACIP00000011096_Acit/11234	SNDVEIRAEGNSRFTYSVSEDGCTSHTGTWGKTVIDYKTSK
ENSLCAP00010031632_Lcal/11285	SNDVEIRAEGNSRFTYSVSEDGCTSHTGTWGKTVIDYKTSK
ENSSLDP00000013726_Sldo/11253	SNDVEIRAEGNSRFTYSVSEDGCTSHTGAWGKTVIDYKTSK
ENSMAMP00000006105_Marm/11170	SNDVEIRAEGNSRFTYSVSEDGCT-VSFIWSLQLIDYKTSK
ENSSDUP00000017680_Sdum/11402	SNDVEIRAEGNSRFTYSVSEDGCTSHTGTWGKTVIDYKTSK
ENSCGOP00000029503_Cgob/11351	TNDVEIRAEGNSRFTYSVSEDGCTSHTGTWGKTVIDYKTSK
ENSSMAP00000013355_Smax/11369	SNDVEIRAEGNIRSTYSVSEDGCTSHTGTWGKTVIDYKTTK
ENSGACP00000004433_Gacu/11446	PNEVEIRAEGNSRFTYSVSEDGCTSHTGTWGKTVIDYKTSK
ENSSLUP00000001331_Sluc/11244	SNDVEIRAEGNSRFTYSVSEDGCTSHTGTWGKTVIDYKTSK
ENSMMDP00005045639_Mmur/11064	SNDIEIRAEGNSRFTYSVSEDGCTSHTGTWGKTVIDYSTSK
ENSLBEP00000037437_Lber/11313	SNDVEIRAEGNSRFTYSVSEDGCTSHTGTWGKTVIDYKTTK
ENSAOCP00000010420_Aoce/11377	SNDVEIRAEGNSRFTYSVSEDGCTSHTGAWGKTVIDYKTTK
ENSAPEP00000010139_Aper/11342	SNDVEIRAEGNSRFTYSVSEDGCTSHTGAWGKTVIDYKTTK
ENSAPOP00000006217_Apol/11335	SNDVEIRAEGNSRFTYSVSEDGCTSHTGAWGKTVIDYKTTK
ENSCSEP00000022472_Csem/11341	SNDVEIRAEGNSRFTYSVSEDGCTSHTGAWGKTVIDYKTTK
ENSOMEP00000025205_Omel/11332	SGDVEIRAEGNSRFTYGVSEDGCTSHTGTWGKTVIDYKTTK
ENSOJAP00000049051_Ojav/11305	SGEIEIRAEGNSRFTYGVSEDGCTSHTGTWGKTVIDYKTTK
ENSORLP00000014129_Olat/11286	SSDTEIRAEGNSRFTYSVSEDGCTSHTGTWGKTVIDYKTPK
ENSOSIP00000040066_Osin/11319	SSDTEIRAEGNSRFTYSVSEDGCTSHTGTWGKTVIDYKTPK
ENSKMAP00000010558_Kmar/11343	SNDVEIRAEGNSRFTYSVSEDGCTSHTGTWGKTVIDYKTTK
ENSNFUP00015054324_Nfur/11453	SNDVEIRAEGNSRFTYSVSEDGCTSHTGTWGKTVIDYKTTK
ENSGMOP00000016465_Gmor/11453	SNDVEIRAEGNSRFTYTVSEDGCTSHTGSWGKAVIDYKTSK
ENSHHUP00000063082_Hhuc/11399	ANEIEIRAEGNSRFTYSVSEDGCTSHTGTWGKTVIDYKTSK
ENSOKIP00005016403_Okis/11460	ANEIEIRAEGNSRFTYSVSEDGCTSHTGTWGKTVIDYKTSK
ENSSTUP00000017601_Stru/11195	ANEIEIRAEGNSRFTYSVSEDGCTSHTGTWGKTVIDYKTSK
ENSOTSP00005016281_Otsh/11460	ANEIEIRAEGNSRFTYSVSEDGCTSHTGTWGKTVIDYKTSK
ENSOMYP00000086840_Omyk/11458	ANEIEIRAEGNSRFTYSVSEDGCTSHTGTWGKTVIDYKTSK
ENSSSAP00000127030_Ssal/11455	ANEIEIRAEGNSRFTYSVSEDGCTSHTGTWGKTVIDYKTSK
ENSELUP00000015677_Eluc/11453	ANEIEIKAEGNSRFTYTVSEDGCTSHSGTWGKTVIDYKTSK
ENSHHUP00000089811_Hhuc/11399	SNEIEIRAEGNSRFTYTVSEDGCTSHTGTWGKTVIDYKTSK
ENSSTUP00000095570_Stru/11460	SNEIEIRAEGNSRFTYTVSEDGCTSHTGTWGKTVIDYKTSK
ENSSSAP00000011150_Ssal/11460	SNEIEIRAEGNSRFTYTVSEDGCTSHTGTWGKTVIDYKTSK
ENSOKIP00005111215_Okis/11456	SNEIEIRAEGNSRFTYTVSEDGCTSHTGTWGKTVIDYKTSK
ENSCARP00000040111_Caur/11450	SNDIEIRAEGNSRFTYRVSEDGCTSHTGTWGKTVIDYKTTK
ENSCCRP00000128983_Ccca/11453	SNDIEIRAEGNSRFTYRVSEDGCTSHTGTWGKTVIDYKTTK
ENSSGRP00000057351_Sgra/11218	SNDIEIRAEGNSRFTYRVSEDGCTSHTGTWGKTVIDYKTTK
ENSDARP00000003038_Drer/11449	SNDIEIRAEGNSRFTYRVSEDGCTSHTGTWGKTVIDYKTTK
ENSCARP00000005684_Caur/11443	SNDIEIRAEGNSRFTYRVSEDGCTSHTGTWGKTVIDYKTTK
ENSCCRP00000158048_Ccca/11444	SNDIEIRAEGNSRFTYRVSEDGCTSHTGTWGKTVIDYKTTK
ENSAMXP00000003001_Amex/11323	SNDVEIRAEGNSRSTYTVSEDGCTSHTGTWGKTVIEYQTAK
ENSPNAP00000005928_Pnat/11390	SNDVEIRAEGNSRSTYTVSEDGCTSHTGTWGKTVISYQTAK
ENSEEEP00000007721_Eele/11326	PNDVEIRAEGNSRSTYTVSEDGCTSHTGTWGKTVIDYQTTK
ENSIPUP00000022149_Ipun/11278	SNDAEIRAEGNSRSTYTVSEDGCTSHTGTWGKTIIEYKTTK
ENSDCDP00000056282_Dclu/11447	SNDIEIRAEGNSRLTYSVSEDGCTSHTGTWGKTVIDYKTTK
ENSDCDP00000056703_Dclu/11043	SNDIEIRAEGNSRFTYSVSEDGCMSHTDTWGKTVISYTTAK
ENSCHAP00000014557_Char/1824	SNDISLRAEGNSRFRYKVTEDGCTSHTGRWGKTVIHYKTST
	..: .:: *** * * . * *
